# Supplementary material for: Involvement of Acquired Tobramycin Resistance in the Shift to the Viable but Non-Culturable State in Pseudomonas aeruginosa
Source: Int J Mol Sci. 2023 Jul 18;24(14):11618. doi: 10.3390/ijms241411618 (PMC10380639; doi:10.3390/ijms241411618)
Supplement: Supplementary file 1 [file ijms-24-11618-s001.zip]

Archive with 2 entries (2 files):
- Supplementary Table 1 Mangiaterra et al., IJMS 2023.pdf
- Supplementary Table 2 Mangiaterra et al., IJMS 2023.pdf
